# Supplementary material for: Influenza Vaccine Effectiveness and Waning Effect in Hospitalized Older Adults. Valencia Region, Spain, 2018/2019 Season
Source: Int J Environ Res Public Health. 2021 Jan 27;18(3):1129. doi: 10.3390/ijerph18031129 (PMC7908304; doi:10.3390/ijerph18031129)
Supplement: Supplementary file 1 [file ijerph-18-01129-s001.zip › Table S2.xlsx]

## Sheet: gisaid_epiflu_sequence.h1
Supplement 2
We gratefully acknowledge the authors, originating and submitting laboratories of the sequences from GISAID’s EpiFlu™ Database (1) on which this research is based. The list is detailed below. All submitters of data may be contacted directly via the GISAID website www.gisaid.org
Segment ID	Segment	Country	Collection date	Isolate-ID	Isolate name	Originating Lab	Submitting Lab	Authors
EPI1242149	HA	United Kingdom	2018-Feb-26	EPI_ISL_312041	A/England/538/2018	Microbiology Services Colindale, Public Health England	Microbiology Services Colindale, Public Health England	Galiano,M.
EPI1145232	HA	France	2017-Nov-27	EPI_ISL_292379	A/Bretagne/1565/2017	Institut Pasteur	Crick Worldwide Influenza Centre
EPI1145228	HA	France	2017-Oct-09	EPI_ISL_292377	A/Bretagne/1413/2017	Institut Pasteur	Crick Worldwide Influenza Centre
EPI1154794	HA	Austria	2017-Dec-20	EPI_ISL_294210	A/Austria/1030866/2017	University of Vienna	Crick Worldwide Influenza Centre
EPI1148187	HA	Sweden	2017-Nov-17	EPI_ISL_292902	A/Eskilstuna/4/2017	Public Health Agency of Sweden	Crick Worldwide Influenza Centre
EPI1154812	HA	Finland	2017-Nov-09	EPI_ISL_294219	A/Finland/798/2017	National Institute for Health and Welfare	Crick Worldwide Influenza Centre
EPI1154810	HA	Finland	2017-Oct-10	EPI_ISL_294218	A/Finland/797/2017	National Institute for Health and Welfare	Crick Worldwide Influenza Centre
EPI1328864	HA	Ghana	2018-Oct-28	EPI_ISL_332807	A/Ghana/3294/2018	University of Ghana	Crick Worldwide Influenza Centre
EPI1154822	HA	Ghana	2017-Nov-22	EPI_ISL_294224	A/Ghana/832/2017	University of Ghana	Crick Worldwide Influenza Centre
EPI1148193	HA	Ghana	2017-Sep-15	EPI_ISL_292905	A/Ghana/2717/2017	University of Ghana	Crick Worldwide Influenza Centre
EPI1243195	HA	Hong Kong (SAR)	2018-Apr-07	EPI_ISL_312267	A/Hong Kong/656/2018	Government Virus Unit	Crick Worldwide Influenza Centre
EPI1154834	HA	Hong Kong (SAR)	2017-Dec-18	EPI_ISL_294230	A/Hong Kong/4995/2017	Government Virus Unit	Crick Worldwide Influenza Centre
EPI1154826	HA	Hong Kong (SAR)	2017-Dec-07	EPI_ISL_294226	A/Hong Kong/4946/2017	Government Virus Unit	Crick Worldwide Influenza Centre
EPI1148803	HA	Hong Kong (SAR)	2017-Jul-28	EPI_ISL_293085	A/Hong Kong/4018/2017	Government Virus Unit	Crick Worldwide Influenza Centre
EPI1125450	HA	Egypt	2017-Jul-04	EPI_ISL_288767	A/Egypt/4076/2017	Ministry of Health and Population	Crick Worldwide Influenza Centre
EPI1169789	HA	Slovakia	2017-Oct-24	EPI_ISL_297328	A/Banska Bystrica/33/2017	National Public Health Institute of Slovakia	Crick Worldwide Influenza Centre
EPI1203050	HA	Spain	2017-Nov-22	EPI_ISL_304556	A/Catalonia/3516779NS/2017	Barcelona, Facultad de Medicina	Crick Worldwide Influenza Centre
EPI1169805	HA	Iceland	2017-Dec-27	EPI_ISL_297336	A/Iceland/135/2017	Landspitali - University Hospital	Crick Worldwide Influenza Centre
EPI1169803	HA	Iceland	2017-Dec-19	EPI_ISL_297335	A/Iceland/133/2017	Landspitali - University Hospital	Crick Worldwide Influenza Centre
EPI1169799	HA	Iceland	2018-Jan-02	EPI_ISL_297333	A/Iceland/03/2018	Landspitali - University Hospital	Crick Worldwide Influenza Centre
EPI781596	HA	Cote d'Ivoire	2016-Apr-06	EPI_ISL_226075	A/Cote D'Ivoire/544/2016	Pasteur Institut of Côte d'Ivoire	Crick Worldwide Influenza Centre
EPI1154820	HA	Spain	2017-Dec-04	EPI_ISL_294223	A/Galicia/2467/2017	Instituto de Salud Carlos III	Crick Worldwide Influenza Centre
EPI1154798	HA	Spain	2017-Dec-03	EPI_ISL_294212	A/Baleares/2476/2017	Instituto de Salud Carlos III	Crick Worldwide Influenza Centre
EPI1169793	HA	Croatia	2017-Oct-20	EPI_ISL_297330	A/Croatia/3256/2017	Croatian Institute of Public Health	Crick Worldwide Influenza Centre
EPI1154890	HA	Germany	2017-Nov-30	EPI_ISL_294258	A/Brandenburg/44/2017	Robert Koch Institute Nationales Referenzzentrum für Influenza	Crick Worldwide Influenza Centre
EPI1154800	HA	Germany	2017-Dec-08	EPI_ISL_294213	A/Brandenburg/45/2017	Robert Koch Institute Nationales Referenzzentrum für Influenza	Crick Worldwide Influenza Centre
EPI1148177	HA	United Kingdom	2017-Nov-06	EPI_ISL_292897	A/England/74560298/2017	Microbiology Services Colindale, Public Health England	Crick Worldwide Influenza Centre
EPI1148173	HA	United Kingdom	2017-Oct-25	EPI_ISL_292895	A/England/74380294/2017	Microbiology Services Colindale, Public Health England	Crick Worldwide Influenza Centre
EPI1332027	HA	Denmark	2018-Oct-31	EPI_ISL_333349	A/Denmark/1793/2018		Statens Serum Institute
EPI1329110	HA	Spain	2018-Dec-03	EPI_ISL_332945	A/Catalonia/3528984NS/2018	Hospital Clínic	Hospital Clínic de Barcelona	Mosquera, MM.; De Molina, P.; Isanta, R.; Marcos, MA.; Vila, J.
EPI1331976	HA	Finland	2018-Oct-30	EPI_ISL_333333	A/Finland/972/2018	National Institute for Health and Welfare	National Institute for Health and Welfare	Ikonen, N; Haveri, A
EPI1327523	HA	Greece	2018-Oct-30	EPI_ISL_332535	A/Athens.GR/1430/2018	Hellenic Pasteur Institute	Hellenic Pasteur Institute	Athanasios,Kossyvakis; Maria,Euagelidou; Vasiliki,Pogka; Antonios,Kalliaropoulos; Andreas,Mentis
EPI1140341	HA	Greece	2017-Jan-01	EPI_ISL_291278	A/Greece/4/2017	Crick Worldwide Influenza Centre	WHO Collaborating Centre for Reference and Research on Influenza	Deng,Y-M.; Iannello,P.; Lau,H.; Kaye,M.; Todd,A.; Komadina,N.
EPI551882	HA	Hong Kong (SAR)	2014-Aug-07	EPI_ISL_168978	A/Hong Kong/7295/2014	Government Virus Unit	National Institute for Medical Research
EPI550842	HA	Hong Kong (SAR)	2014-Apr-30	EPI_ISL_168694	A/Hong Kong/5738/2014	National Institute for Medical Research	Centers for Disease Control and Prevention
EPI1327676	HA	United States	2018-Nov-15	EPI_ISL_332554	A/Florida/109/2018	Florida Department of Health-Tampa	Centers for Disease Control and Prevention
EPI1332702	HA	United States	2018-Oct-18	EPI_ISL_333471	A/Florida/96/2018	Florida Department of Health-Jacksonville	Centers for Disease Control and Prevention
EPI1323000	HA	United States	2018-Oct-25	EPI_ISL_331865	A/Hawaii/64/2018	State of Hawaii Department of Health	Centers for Disease Control and Prevention
EPI578430	HA	Hong Kong (SAR)	2014-Jan-01	EPI_ISL_176512	A/Hong Kong/4801/2014	Crick Worldwide Influenza Centre	Centers for Disease Control and Prevention
EPI1232425	HA	France	2018-Apr-05	EPI_ISL_310233	A/Alsace/1746/2018		Institut Pasteur
EPI1171367	HA	Russian Federation	2017-Nov-08	EPI_ISL_297717	A/Astrakhan/32/2017		WHO National Influenza Centre Russian Federation	Fadeev, A.; Egorova, A.; Musaeva, T.; Eder, V.; Pisareva, M.; Komissarov, A.
EPI1242149	HA	United Kingdom	2018-Feb-26	EPI_ISL_312041	A/England/538/2018	Microbiology Services Colindale, Public Health England	Microbiology Services Colindale, Public Health England	Galiano,M.
EPI1145232	HA	France	2017-Nov-27	EPI_ISL_292379	A/Bretagne/1565/2017	Institut Pasteur	Crick Worldwide Influenza Centre
EPI1145228	HA	France	2017-Oct-09	EPI_ISL_292377	A/Bretagne/1413/2017	Institut Pasteur	Crick Worldwide Influenza Centre
EPI1154794	HA	Austria	2017-Dec-20	EPI_ISL_294210	A/Austria/1030866/2017	University of Vienna	Crick Worldwide Influenza Centre
EPI1148187	HA	Sweden	2017-Nov-17	EPI_ISL_292902	A/Eskilstuna/4/2017	Public Health Agency of Sweden	Crick Worldwide Influenza Centre
EPI1154812	HA	Finland	2017-Nov-09	EPI_ISL_294219	A/Finland/798/2017	National Institute for Health and Welfare	Crick Worldwide Influenza Centre
EPI1154810	HA	Finland	2017-Oct-10	EPI_ISL_294218	A/Finland/797/2017	National Institute for Health and Welfare	Crick Worldwide Influenza Centre
EPI1328864	HA	Ghana	2018-Oct-28	EPI_ISL_332807	A/Ghana/3294/2018	University of Ghana	Crick Worldwide Influenza Centre
EPI1154822	HA	Ghana	2017-Nov-22	EPI_ISL_294224	A/Ghana/832/2017	University of Ghana	Crick Worldwide Influenza Centre
EPI1148193	HA	Ghana	2017-Sep-15	EPI_ISL_292905	A/Ghana/2717/2017	University of Ghana	Crick Worldwide Influenza Centre
EPI1243195	HA	Hong Kong (SAR)	2018-Apr-07	EPI_ISL_312267	A/Hong Kong/656/2018	Government Virus Unit	Crick Worldwide Influenza Centre
EPI1154834	HA	Hong Kong (SAR)	2017-Dec-18	EPI_ISL_294230	A/Hong Kong/4995/2017	Government Virus Unit	Crick Worldwide Influenza Centre
EPI1154826	HA	Hong Kong (SAR)	2017-Dec-07	EPI_ISL_294226	A/Hong Kong/4946/2017	Government Virus Unit	Crick Worldwide Influenza Centre
EPI1148803	HA	Hong Kong (SAR)	2017-Jul-28	EPI_ISL_293085	A/Hong Kong/4018/2017	Government Virus Unit	Crick Worldwide Influenza Centre
EPI1125450	HA	Egypt	2017-Jul-04	EPI_ISL_288767	A/Egypt/4076/2017	Ministry of Health and Population	Crick Worldwide Influenza Centre
EPI1169789	HA	Slovakia	2017-Oct-24	EPI_ISL_297328	A/Banska Bystrica/33/2017	National Public Health Institute of Slovakia	Crick Worldwide Influenza Centre
EPI1203050	HA	Spain	2017-Nov-22	EPI_ISL_304556	A/Catalonia/3516779NS/2017	Barcelona, Facultad de Medicina	Crick Worldwide Influenza Centre
EPI1169805	HA	Iceland	2017-Dec-27	EPI_ISL_297336	A/Iceland/135/2017	Landspitali - University Hospital	Crick Worldwide Influenza Centre
EPI1169803	HA	Iceland	2017-Dec-19	EPI_ISL_297335	A/Iceland/133/2017	Landspitali - University Hospital	Crick Worldwide Influenza Centre
EPI1169799	HA	Iceland	2018-Jan-02	EPI_ISL_297333	A/Iceland/03/2018	Landspitali - University Hospital	Crick Worldwide Influenza Centre
EPI781596	HA	Cote d'Ivoire	2016-Apr-06	EPI_ISL_226075	A/Cote D'Ivoire/544/2016	Pasteur Institut of Côte d'Ivoire	Crick Worldwide Influenza Centre
EPI1154820	HA	Spain	2017-Dec-04	EPI_ISL_294223	A/Galicia/2467/2017	Instituto de Salud Carlos III	Crick Worldwide Influenza Centre
EPI1154798	HA	Spain	2017-Dec-03	EPI_ISL_294212	A/Baleares/2476/2017	Instituto de Salud Carlos III	Crick Worldwide Influenza Centre
EPI1169793	HA	Croatia	2017-Oct-20	EPI_ISL_297330	A/Croatia/3256/2017	Croatian Institute of Public Health	Crick Worldwide Influenza Centre
EPI1154890	HA	Germany	2017-Nov-30	EPI_ISL_294258	A/Brandenburg/44/2017	Robert Koch Institute Nationales Referenzzentrum für Influenza	Crick Worldwide Influenza Centre
EPI1154800	HA	Germany	2017-Dec-08	EPI_ISL_294213	A/Brandenburg/45/2017	Robert Koch Institute Nationales Referenzzentrum für Influenza	Crick Worldwide Influenza Centre
EPI1148177	HA	United Kingdom	2017-Nov-06	EPI_ISL_292897	A/England/74560298/2017	Microbiology Services Colindale, Public Health England	Crick Worldwide Influenza Centre
EPI1148173	HA	United Kingdom	2017-Oct-25	EPI_ISL_292895	A/England/74380294/2017	Microbiology Services Colindale, Public Health England	Crick Worldwide Influenza Centre
EPI1332027	HA	Denmark	2018-Oct-31	EPI_ISL_333349	A/Denmark/1793/2018		Statens Serum Institute
EPI1329110	HA	Spain	2018-Dec-03	EPI_ISL_332945	A/Catalonia/3528984NS/2018	Hospital Clínic	Hospital Clínic de Barcelona	Mosquera, MM.; De Molina, P.; Isanta, R.; Marcos, MA.; Vila, J.
EPI1331976	HA	Finland	2018-Oct-30	EPI_ISL_333333	A/Finland/972/2018	National Institute for Health and Welfare	National Institute for Health and Welfare	Ikonen, N; Haveri, A
EPI1327523	HA	Greece	2018-Oct-30	EPI_ISL_332535	A/Athens.GR/1430/2018	Hellenic Pasteur Institute	Hellenic Pasteur Institute	Athanasios,Kossyvakis; Maria,Euagelidou; Vasiliki,Pogka; Antonios,Kalliaropoulos; Andreas,Mentis
EPI1140341	HA	Greece	2017-Jan-01	EPI_ISL_291278	A/Greece/4/2017	Crick Worldwide Influenza Centre	WHO Collaborating Centre for Reference and Research on Influenza	Deng,Y-M.; Iannello,P.; Lau,H.; Kaye,M.; Todd,A.; Komadina,N.
EPI551882	HA	Hong Kong (SAR)	2014-Aug-07	EPI_ISL_168978	A/Hong Kong/7295/2014	Government Virus Unit	National Institute for Medical Research
EPI550842	HA	Hong Kong (SAR)	2014-Apr-30	EPI_ISL_168694	A/Hong Kong/5738/2014	National Institute for Medical Research	Centers for Disease Control and Prevention
EPI1327676	HA	United States	2018-Nov-15	EPI_ISL_332554	A/Florida/109/2018	Florida Department of Health-Tampa	Centers for Disease Control and Prevention
EPI1332702	HA	United States	2018-Oct-18	EPI_ISL_333471	A/Florida/96/2018	Florida Department of Health-Jacksonville	Centers for Disease Control and Prevention
EPI1323000	HA	United States	2018-Oct-25	EPI_ISL_331865	A/Hawaii/64/2018	State of Hawaii Department of Health	Centers for Disease Control and Prevention
EPI578430	HA	Hong Kong (SAR)	2014-Jan-01	EPI_ISL_176512	A/Hong Kong/4801/2014	Crick Worldwide Influenza Centre	Centers for Disease Control and Prevention
EPI1232425	HA	France	2018-Apr-05	EPI_ISL_310233	A/Alsace/1746/2018		Institut Pasteur
EPI1171367	HA	Russian Federation	2017-Nov-08	EPI_ISL_297717	A/Astrakhan/32/2017		WHO National Influenza Centre Russian Federation	Fadeev, A.; Egorova, A.; Musaeva, T.; Eder, V.; Pisareva, M.; Komissarov, A.
EPI1333985	HA	United Kingdom	2018-Dec-12	EPI_ISL_333645	A/Cardiff/5224/2018	Public Health Wales Microbiology Cardiff	Public Health Wales Microbiology Cardiff
EPI1331984	HA	United Kingdom	2018-Dec-06	EPI_ISL_333339	A/Newport/5076/2018	Public Health Wales Microbiology Cardiff	Public Health Wales Microbiology Cardiff
EPI1326375	HA	United Kingdom	2018-Nov-20	EPI_ISL_332352	A/Swansea/9504/2018	Public Health Wales Microbiology Cardiff	Public Health Wales Microbiology Cardiff
EPI1318120	HA	United Kingdom	2018-Oct-10	EPI_ISL_331112	A/Swansea/2666/2018	Public Health Wales Microbiology Cardiff	Public Health Wales Microbiology Cardiff
EPI1172188	HA	Slovenia	2018-Jan-05	EPI_ISL_297833	A/Slovenia/37/2018	National Laboratory for Health Environment and Food	National Laboratory for Health Environment and Food
EPI1171987	HA	Slovenia	2017-Dec-29	EPI_ISL_297802	A/slovenia/2794/2017	National Laboratory for Health Environment and Food	National Laboratory for Health Environment and Food
EPI1331046	HA	Netherlands	2018-Sep-13	EPI_ISL_333203	A/Netherlands/10597/2018	National Institute for Public Health and the Environment (RIVM)	National Institute for Public Health and the Environment (RIVM)	A.Meijer, P.Overduin
EPI1142011	HA	France	2017-Oct-20	EPI_ISL_291668	A/Paris/1447/2017	Institut Pasteur	Crick Worldwide Influenza Centre
EPI1153780	HA	Israel	2017-Dec-18	EPI_ISL_294101	A/Israel/SK428/2017	Central Virology Laboratory Israel (NIC)	Crick Worldwide Influenza Centre
EPI697729	HA	Israel	2015-Dec-15	EPI_ISL_207902	A/Israel/Q-504/2015	Central Virology Laboratory Israel (NIC)	Crick Worldwide Influenza Centre
EPI1153798	HA	Norway	2017-Dec-07	EPI_ISL_294109	A/Norway/3787/2017	WHO National Influenza Centre	Crick Worldwide Influenza Centre
EPI1328915	HA	Mauritius	2018-Nov-06	EPI_ISL_332833	A/Mauritius/I-1002/2018	Central Health Laboratory	Crick Worldwide Influenza Centre
EPI1153762	HA	Ghana	2017-Nov-29	EPI_ISL_294093	A/Ghana/3674/2017	University of Ghana	Crick Worldwide Influenza Centre
EPI1153760	HA	Ghana	2017-Dec-05	EPI_ISL_294092	A/Ghana/14/2017	University of Ghana	Crick Worldwide Influenza Centre
EPI1148084	HA	Ghana	2017-Nov-17	EPI_ISL_292831	A/Ghana/3512/2017	University of Ghana	Crick Worldwide Influenza Centre
EPI1161124	HA	Portugal	2017-Dec-27	EPI_ISL_295745	A/Portugal/SU117/2017	Instituto Nacional de Saude (INSA)	Crick Worldwide Influenza Centre
EPI1153778	HA	Hong Kong (SAR)	2017-Dec-18	EPI_ISL_294100	A/Hong Kong/4990/2017	Government Virus Unit	Crick Worldwide Influenza Centre
EPI1153769	HA	Hong Kong (SAR)	2017-Dec-13	EPI_ISL_294096	A/Hong Kong/4981/2017	Government Virus Unit	Crick Worldwide Influenza Centre
EPI1153767	HA	Hong Kong (SAR)	2017-Dec-10	EPI_ISL_294095	A/Hong Kong/4979/2017	Government Virus Unit	Crick Worldwide Influenza Centre
EPI1142030	HA	Qatar	2017-Oct-12	EPI_ISL_291672	A/Qatar/10-VI-17-0044441/2017	Supreme Health Council	Crick Worldwide Influenza Centre
EPI1328933	HA	Romania	2018-Mar-12	EPI_ISL_332842	A/Olt/226020/2018	Cantacuzino Institute	Crick Worldwide Influenza Centre
EPI1328931	HA	Romania	2018-Mar-03	EPI_ISL_332841	A/Olt/225477/2018	Cantacuzino Institute	Crick Worldwide Influenza Centre
EPI1334063	HA	Oman	2018-Oct-19	EPI_ISL_333655	A/Oman/5179/2018	Central Public Health Laboratory, Ministry of Health	Crick Worldwide Influenza Centre
EPI1328949	HA	Oman	2018-Nov-08	EPI_ISL_332850	A/Oman/5880/2018	Central Public Health Laboratory, Ministry of Health	Crick Worldwide Influenza Centre
EPI1145216	HA	Oman	2017-Nov-01	EPI_ISL_292371	A/Oman/7149/2017	Central Public Health Laboratory, Ministry of Health	Crick Worldwide Influenza Centre
EPI1153791	HA	Spain	2017-Dec-13	EPI_ISL_294106	A/Navarra/2488/2017	Instituto de Salud Carlos III	Crick Worldwide Influenza Centre
EPI1153756	HA	Spain	2017-Dec-20	EPI_ISL_294090	A/Galicia/2443/2017	Instituto de Salud Carlos III	Crick Worldwide Influenza Centre
EPI1148068	HA	Spain	2017-Oct-26	EPI_ISL_292823	A/Andalucia/2280/2017	Instituto de Salud Carlos III	Crick Worldwide Influenza Centre
EPI1153802	HA	Germany	2017-Dec-21	EPI_ISL_294111	A/Saarland/25/2017	Robert Koch Institute Nationales Referenzzentrum für Influenza	Crick Worldwide Influenza Centre
EPI1153752	HA	Germany	2017-Dec-04	EPI_ISL_294088	A/Bayern/95/2017	Robert Koch Institute Nationales Referenzzentrum für Influenza	Crick Worldwide Influenza Centre
EPI1148074	HA	France	2017-Nov-13	EPI_ISL_292826	A/Clermont-Ferrand/2061/2017	CNR Virus des Infections Respiratoires - France SUD	Crick Worldwide Influenza Centre
EPI1160114	HA	Turkey	2017-Dec-30	EPI_ISL_295550	A/Amasya/621/2017	Refik Saydam National Public Health Agency	Ministry of Health Turkey
EPI1160065	HA	Turkey	2017-Dec-30	EPI_ISL_295539	A/Giresun/612/2017	Refik Saydam National Public Health Agency	Ministry of Health Turkey
EPI382424	HA	Hong Kong (SAR)	2012-May-21	EPI_ISL_123461	A/Hong Kong/5659/2012	Hong Kong Department of Health	Hong Kong Department of Health	Mak,G.C.;Lo,J.Y.C.
EPI1332036	HA	Denmark	2018-Nov-19	EPI_ISL_333352	A/Denmark/1808/2018		Statens Serum Institute
EPI1332030	HA	Denmark	2018-Nov-16	EPI_ISL_333350	A/Denmark/1804/2018		Statens Serum Institute
EPI1331979	HA	Finland	2018-Oct-25	EPI_ISL_333336	A/Finland/974/2018	Turku University Hospital, Department of Clinical Virology	National Institute for Health and Welfare	Ikonen, N; Haveri, A; Vuorinen, T
EPI1321469	HA	Russian Federation	2018-Oct-11	EPI_ISL_331620	A/Saint-Petersburg/2719V/2018		State Research Center of Virology and Biotechnology (VECTOR)	Alexey,Danilenko; Ivan,Susloparov; Natalya,Kolosova; Alexey,Danilenko; Natalya,Goncharova; Juliya,Bulanovich; Alexander,Durymanov; Svetlana,Svyatchenko; Tatyana,Ilyicheva; Alexander,Ryzhikov
EPI1355294	HA	Australia	2018-Oct-28	EPI_ISL_338264	A/Darwin/4/2018	Influenza Surveillance Centre for Disease Control	WHO Collaborating Centre for Reference and Research on Influenza	Deng,Y-M; Iannello,P; Lau,H; Kaye,M; Todd,A; Spirason,N; Komadina,N.
EPI1328753	HA	Australia	2018-Oct-02	EPI_ISL_332762	A/Newcastle/49/2018	John Hunter Hospital	WHO Collaborating Centre for Reference and Research on Influenza	Deng,Y-M; Iannello,P; Lau,H; Kaye,M; Todd,A; Spirason,N; Komadina,N.
EPI1195181	HA	Japan	2017-Dec-13	EPI_ISL_302786	A/KANAGAWA/IC1705/2017	National Institute of Infectious Diseases (NIID)	National Institute of Infectious Diseases (NIID)	Kuwahara,Tomoko;Takashita,Emi;Fujisaki,Seiichiro;Shirakura,Masayuki;Watanabe,Shinji;Odagiri,Takato
EPI1211294	HA	Hong Kong (SAR)	2017-Oct-22	EPI_ISL_306070	A/Hong Kong/4820/2017	Government Virus Unit	Centers for Disease Control and Prevention
EPI1107418	HA	Hong Kong (SAR)	2017-Oct-22	EPI_ISL_286079	A/Hong Kong/4820/2017	Government Virus Unit	Centers for Disease Control and Prevention
EPI1259417	HA	Slovenia	2017-Dec-29	EPI_ISL_315813	A/Slovenia/2794/2017	National Institute for Medical Research	Centers for Disease Control and Prevention
EPI768541	HA	Slovenia	2015-Jan-01	EPI_ISL_223353	A/Slovenia/2903/2015	National Institute for Medical Research	Centers for Disease Control and Prevention
EPI577031	HA	South Africa	2013-Jun-06	EPI_ISL_175880	A/South Africa/3626/2013	National Institute for Medical Research	Centers for Disease Control and Prevention
EPI1325288	HA	Panama	2018-Oct-08	EPI_ISL_332211	A/Panama/325437/2018	Instituto Conmemorativo Gorgas de Estudios de la Salud	Centers for Disease Control and Prevention
EPI1333414	HA	United States	2018-Dec-01	EPI_ISL_333563	A/North Dakota/43/2018	North Dakota Department of Health	Centers for Disease Control and Prevention
EPI662594	HA	United States	2015-Sep-07	EPI_ISL_199532	A/Michigan/45/2015	Michigan Department of Community Health	Centers for Disease Control and Prevention
EPI1320210	HA	United States	2018-Oct-27	EPI_ISL_331439	A/Arkansas/10/2018	Arkansas Department of Health	Centers for Disease Control and Prevention
EPI1163068	HA	United States	2017-Dec-13	EPI_ISL_296034	A/Louisiana/68/2017	Louisiana Department of Health and Hospitals	Centers for Disease Control and Prevention
EPI757161	HA	United States	2016-Feb-15	EPI_ISL_221106	A/California/72/2016	California Department of Health Services	Centers for Disease Control and Prevention
EPI1328085	HA	United States	2018-Nov-12	EPI_ISL_332606	A/Delaware/43/2018	Delaware Public Health Lab	Centers for Disease Control and Prevention
EPI1310041	HA	Sweden	2018-Sep-05	EPI_ISL_329742	A/Gothenburg/1/2018	Klinisk mikrobiologi, Sahlgrenska Universitetssjukhuset Goteborg	Public Health Agency of Sweden
EPI1332204	HA	France	2018-Dec-04	EPI_ISL_333381	A/Basse_Normandie/2541/2018		Institut Pasteur
EPI1332188	HA	France	2018-Dec-03	EPI_ISL_333379	A/Paris/2533/2018		Institut Pasteur
EPI1139959	HA	France	2017-Nov-11	EPI_ISL_291152	A/Paris/1516/2017		Institut Pasteur
EPI1098411	HA	France	2017-Oct-20	EPI_ISL_284660	A/Paris/1447/2017		Institut Pasteur
EPI1415369	HA	Australia	2019-Apr-11	EPI_ISL_350965	A/Brisbane/02/2018 (18/236)	CSL Ltd	National Institute for Biological Standards and Control (NIBSC)	Nicolson, Carolyn
EPI944618	HA		2017-Mar-08	EPI_ISL_253573	A/Michigan/45/2015 (16/354)		National Institute for Biological Standards and Control (NIBSC)	Nicolson, Carolyn
EPI1171992	HA	Slovenia	2017-Dec-29	EPI_ISL_297807	A/Slovenia/2792/2017	National Laboratory for Health Environment and Food	National Laboratory for Health Environment and Food
EPI1346024	HA	France	2018-Dec-04	EPI_ISL_336107	A/Paris/2544/2018	Institut Pasteur	Crick Worldwide Influenza Centre
EPI1145248	HA	France	2017-Oct-10	EPI_ISL_292387	A/Nantes/1441/2017	Institut Pasteur	Crick Worldwide Influenza Centre
EPI1148223	HA	Sweden	2017-Oct-17	EPI_ISL_292921	A/Stockholm/43/2017	Public Health Agency of Sweden	Crick Worldwide Influenza Centre
EPI1148194	HA	Sweden	2017-Oct-10	EPI_ISL_292906	A/Karlstad/5/2017	Public Health Agency of Sweden	Crick Worldwide Influenza Centre
EPI1169827	HA	Israel	2017-Dec-24	EPI_ISL_297347	A/Israel/SK521/2017	Central Virology Laboratory Israel (NIC)	Crick Worldwide Influenza Centre
EPI1169825	HA	Israel	2018-Jan-02	EPI_ISL_297346	A/Israel/R80/2018	Central Virology Laboratory Israel (NIC)	Crick Worldwide Influenza Centre
EPI1169823	HA	Israel	2018-Jan-01	EPI_ISL_297345	A/Israel/R25/2018	Central Virology Laboratory Israel (NIC)	Crick Worldwide Influenza Centre
EPI1328881	HA	Norway	2018-Oct-10	EPI_ISL_332816	A/Norway/3294/2018	WHO National Influenza Centre	Crick Worldwide Influenza Centre
EPI1328879	HA	Norway	2018-Oct-05	EPI_ISL_332815	A/Norway/3288/2018	WHO National Influenza Centre	Crick Worldwide Influenza Centre
EPI1154862	HA	Norway	2017-Dec-08	EPI_ISL_294244	A/Norway/3784/2017	WHO National Influenza Centre	Crick Worldwide Influenza Centre
EPI1140850	HA	Norway	2017-Oct-17	EPI_ISL_291411	A/Norway/3297/2017	WHO National Influenza Centre	Crick Worldwide Influenza Centre
EPI1140846	HA	Norway	2017-Oct-17	EPI_ISL_291409	A/Norway/3283/2017	WHO National Influenza Centre	Crick Worldwide Influenza Centre
EPI1140842	HA	Norway	2017-Oct-02	EPI_ISL_291407	A/Norway/3247/2017	WHO National Influenza Centre	Crick Worldwide Influenza Centre
EPI868813	HA	Norway	2016-Nov-03	EPI_ISL_239785	A/Norway/4436/2016	WHO National Influenza Centre	Crick Worldwide Influenza Centre
EPI868793	HA	Norway	2016-Oct-22	EPI_ISL_239775	A/Norway/4293/2016	WHO National Influenza Centre	Crick Worldwide Influenza Centre
EPI1328873	HA	Mauritius	2018-Oct-22	EPI_ISL_332812	A/Mauritius/I-967/2018	Central Health Laboratory	Crick Worldwide Influenza Centre
EPI1169835	HA	Portugal	2017-Dec-27	EPI_ISL_297351	A/Portugal/SU113/2017	Instituto Nacional de Saude (INSA)	Crick Worldwide Influenza Centre
EPI1169831	HA	Portugal	2017-Dec-29	EPI_ISL_297349	A/Portugal/EVA43/2017	Instituto Nacional de Saude (INSA)	Crick Worldwide Influenza Centre
EPI1169829	HA	Portugal	2017-Nov-17	EPI_ISL_297348	A/Lisboa/niSU024_17-18/2017	Instituto Nacional de Saude (INSA)	Crick Worldwide Influenza Centre
EPI1140862	HA	Iran, Islamic Republic of	2017-Nov-15	EPI_ISL_291417	A/Iran/93702/2017	Tehran University of Medical Sciences	Crick Worldwide Influenza Centre
EPI1154866	HA	Slovenia	2017-Oct-06	EPI_ISL_294246	A/Slovenia/2269/2017	Laboratory for Virology, National Institute of Public Health	Crick Worldwide Influenza Centre
EPI1145270	HA	Qatar	2017-Oct-14	EPI_ISL_292398	A/Qatar/16-VI-17-0044871/2017	Supreme Health Council	Crick Worldwide Influenza Centre
EPI1145260	HA	Qatar	2017-Oct-17	EPI_ISL_292393	A/Qatar/10-VI-17-0045513/2017	Supreme Health Council	Crick Worldwide Influenza Centre
EPI1169807	HA	Iceland	2017-Dec-27	EPI_ISL_297337	A/Iceland/136/2017	Landspitali - University Hospital	Crick Worldwide Influenza Centre
EPI1154884	HA	Spain	2017-Oct-24	EPI_ISL_294255	A/Valladolid/182/2017	Universidad de Valladolid	Crick Worldwide Influenza Centre
EPI1154880	HA	Spain	2017-Oct-08	EPI_ISL_294253	A/Valladolid/180/2017	Universidad de Valladolid	Crick Worldwide Influenza Centre
EPI1201230	HA	Switzerland	2017-Dec-21	EPI_ISL_303951	A/Switzerland/8060/2017	Hopital Cantonal Universitaire de Geneves	Crick Worldwide Influenza Centre
EPI1153822	HA	Switzerland	2017-Dec-20	EPI_ISL_294121	A/Switzerland/3330/2017	Hopital Cantonal Universitaire de Geneves	Crick Worldwide Influenza Centre
EPI1153818	HA	Switzerland	2017-Dec-21	EPI_ISL_294119	A/Switzerland/2656/2017	Hopital Cantonal Universitaire de Geneves	Crick Worldwide Influenza Centre
EPI1125488	HA	Switzerland	2017-Oct-11	EPI_ISL_288786	A/Switzerland/882/2017	Hopital Cantonal Universitaire de Geneves	Crick Worldwide Influenza Centre
EPI1354510	HA	Oman	2018-Nov-18	EPI_ISL_337929	A/Oman/6131/2018	Central Public Health Laboratory, Ministry of Health	Crick Worldwide Influenza Centre
EPI1334211	HA	Oman	2018-Oct-28	EPI_ISL_333731	A/Oman/5464/2018	Central Public Health Laboratory, Ministry of Health	Crick Worldwide Influenza Centre
EPI1334182	HA	Oman	2018-Oct-30	EPI_ISL_333715	A/Oman/5571/2018	Central Public Health Laboratory, Ministry of Health	Crick Worldwide Influenza Centre
EPI1334174	HA	Oman	2018-Oct-09	EPI_ISL_333711	A/Oman/4863/2018	Central Public Health Laboratory, Ministry of Health	Crick Worldwide Influenza Centre
EPI769531	HA	Oman	2016-Mar-04	EPI_ISL_223655	A/Oman/2585/2016	Central Public Health Laboratory, Ministry of Health	Crick Worldwide Influenza Centre
EPI1256086	HA	Spain	2018-Apr-02	EPI_ISL_314925	A/LaRioja/2202/2018	Instituto de Salud Carlos III	Crick Worldwide Influenza Centre
EPI1154840	HA	Spain	2017-Dec-11	EPI_ISL_294233	A/Navarra/2486/2017	Instituto de Salud Carlos III	Crick Worldwide Influenza Centre
EPI1154852	HA	United Kingdom	2018-Jan-05	EPI_ISL_294239	A/Northern Ireland/18000961/2018	Regional Virus Laboratory, Microbiology Department, Royal Victoria Hospital	Crick Worldwide Influenza Centre
EPI1154844	HA	Germany	2017-Dec-04	EPI_ISL_294235	A/Nordrhein-Westfalen/132/2017	Robert Koch Institute Nationales Referenzzentrum für Influenza	Crick Worldwide Influenza Centre
EPI1154886	HA	Zambia	2017-Nov-13	EPI_ISL_294256	A/Zambia/305/2017	University Teaching Hospital	Crick Worldwide Influenza Centre
EPI1332306	HA	Russian Federation	2018-Nov-20	EPI_ISL_332799	A/Nizhny Novgorod/14645V/2018		State Research Center of Virology and Biotechnology (VECTOR)	Alexey,Danilenko; Ivan,Susloparov; Natalya,Kolosova; Alexey,Danilenko; Natalya,Goncharova; Juliya,Bulanovich; Alexander,Durymanov; Svetlana,Svyatchenko; Tatyana,Ilyicheva; Alexander,Ryzhikov
EPI1322818	HA	Netherlands	2018-Nov-04	EPI_ISL_331832	A/Netherlands/02303/18	Erasmus Medical Center	Erasmus Medical Center
EPI1136251	HA	China	2017-Dec-04	EPI_ISL_290613	A/Yunnan-Dali/SWL1406/2017	WHO Chinese National Influenza Center	WHO Chinese National Influenza Center	Xiaoxu,Zeng;Xiyan,Li;Weijuan,Huang;Lei,Yang;Dayan,Wang;Yuelong,Shu
EPI1318832	HA	United States	2017-Dec-14	EPI_ISL_331213	A/Kansas/14/2017	Centers for Disease Control and Prevention	WHO Collaborating Centre for Reference and Research on Influenza	Deng,Y-M; Iannello,P; Lau,H; Kaye,M; Todd,A; Spirason,N; Komadina,N
EPI1140345	HA	Norway	2016-Jan-01	EPI_ISL_291280	A/Norway/4465/2016	Crick Worldwide Influenza Centre	WHO Collaborating Centre for Reference and Research on Influenza	Deng,Y-M.; Iannello,P.; Lau,H.; Kaye,M.; Todd,A.; Komadina,N.
EPI1140343	HA	Norway	2016-Jan-01	EPI_ISL_291279	A/Norway/4849/2016	Crick Worldwide Influenza Centre	WHO Collaborating Centre for Reference and Research on Influenza	Deng,Y-M.; Iannello,P.; Lau,H.; Kaye,M.; Todd,A.; Komadina,N.
EPI1084511	HA	Norway	2016-Jun-13	EPI_ISL_282636	A/Norway/3806/2016	Crick Worldwide Influenza Centre	WHO Collaborating Centre for Reference and Research on Influenza	Deng,Y-M; Iannello,P; Lau,H; Kaye,M; Todd,A; Komadina,N.
EPI530679	HA	Sweden	2014-Feb-06	EPI_ISL_162145	A/Stockholm/6/2014	Public Health Agency of Sweden	National Institute for Medical Research
EPI1326898	HA	Japan	2018-Oct-15	EPI_ISL_332410	A/YOKOHAMA/105/2018	Yokohama City Institute of Public Health.	National Institute of Infectious Diseases (NIID)	Kuwahara,Tomoko;Takashita,Emi;Fujisaki,Seiichiro;Shirakura,Masayuki;Watanabe,Shinji;Odagiri,Takato
EPI1259409	HA	Switzerland	2017-Dec-21	EPI_ISL_315812	A/Switzerland/2656/2017	National Institute for Medical Research	Centers for Disease Control and Prevention
EPI1259401	HA	Switzerland	2017-Dec-20	EPI_ISL_315811	A/Switzerland/3330/2017	National Institute for Medical Research	Centers for Disease Control and Prevention
EPI1164036	HA	Singapore	2016-Jun-14	EPI_ISL_296168	A/Singapore/INFIMH-16-0019/2016	WHO Collaborating Centre for Reference and Research on Influenza	Centers for Disease Control and Prevention
EPI556816	HA	United States	2012-Apr-15	EPI_ISL_170149	A/Texas/50/2012	Texas Department of State Health Services-Laboratory Services	Centers for Disease Control and Prevention
EPI391247	HA	United States	2012-Apr-15	EPI_ISL_127832	A/Texas/50/2012	Texas Department of State Health Services-Laboratory Services	Centers for Disease Control and Prevention
EPI1327596	HA	United States	2018-Nov-10	EPI_ISL_332544	A/Michigan/408/2018	Michigan Department of Community Health	Centers for Disease Control and Prevention
EPI1327604	HA	United States	2018-Nov-15	EPI_ISL_332545	A/Montana/38/2018	Montana Laboratory Services Bureau	Centers for Disease Control and Prevention
EPI1326246	HA	Sweden	2018-Sep-30	EPI_ISL_332334	A/Stockholm/22/2018		Public Health Agency of Sweden
EPI1106696	HA	Sweden	2017-Nov-18	EPI_ISL_285986	A/Trollhattan/50/2017		Public Health Agency of Sweden
EPI1106600	HA	Sweden	2017-Nov-03	EPI_ISL_285973	A/Stockholm/44/2017		Public Health Agency of Sweden
EPI1332228	HA	France	2018-Nov-21	EPI_ISL_333384	A/Paris/2550/2018		Institut Pasteur
EPI1332180	HA	France	2018-Nov-26	EPI_ISL_333378	A/Rouen/2531/2018		Institut Pasteur
EPI1328597	HA	France	2018-Nov-28	EPI_ISL_332707	A/Pays_de_Loire/2512/2018		Institut Pasteur
EPI1321543	HA	France	2018-Oct-10	EPI_ISL_331647	A/Paris/2315/2018		Institut Pasteur
EPI1313506	HA	France	2018-Sep-02	EPI_ISL_330353	A/Paris/2149/2018		Institut Pasteur
EPI1171375	HA	Russian Federation	2017-Nov-15	EPI_ISL_297718	A/Saint-Petersburg/RII-330/2017		WHO National Influenza Centre Russian Federation	Fadeev, A.; Egorova, A.; Musaeva, T.; Eder, V.; Pisareva, M.; Komissarov, A.
(1) Shu, Y., McCauley, J. (2017) GISAID: Global initiative on sharing all influenza data – from vision to reality EuroSurveillance, 22(13) doi:10.2807/1560-7917.ES.2017.22.13.30494 PMCID: PMC5388101

## Sheet: Hoja1
EPI_ISL_295550
EPI_ISL_292823
EPI_ISL_331439
EPI_ISL_90787_
EPI_ISL_333381
EPI_ISL_73686_
EPI_ISL_294088
EPI_ISL_350965
EPI_ISL_221106
EPI_ISL_333645
EPI_ISL_292826
EPI_ISL_338264
EPI_ISL_332606
EPI_ISL_333350
EPI_ISL_333352
EPI_ISL_333336
EPI_ISL_294090
EPI_ISL_294092
EPI_ISL_292831
EPI_ISL_294093
EPI_ISL_295539
EPI_ISL_329742
EPI_ISL_286079
EPI_ISL_306070
EPI_ISL_294095
EPI_ISL_294096
EPI_ISL_294100
EPI_ISL_123461
EPI_ISL_207902
EPI_ISL_294101
EPI_ISL_302786
EPI_ISL_296034
EPI_ISL_62012_
EPI_ISL_68771_
EPI_ISL_332833
EPI_ISL_253573
EPI_ISL_199532
EPI_ISL_294106
EPI_ISL_333203
EPI_ISL_332762
EPI_ISL_333339
EPI_ISL_333563
EPI_ISL_294109
EPI_ISL_332841
EPI_ISL_332842
EPI_ISL_333655
EPI_ISL_332850
EPI_ISL_292371
EPI_ISL_332211
EPI_ISL_284660
EPI_ISL_291668
EPI_ISL_291152
EPI_ISL_333379
EPI_ISL_295745
EPI_ISL_291672
EPI_ISL_294111
EPI_ISL_331620
EPI_ISL_297802
EPI_ISL_315813
EPI_ISL_223353
EPI_ISL_297833
EPI_ISL_175880
EPI_ISL_89916_
EPI_ISL_90760_
EPI_ISL_331112
EPI_ISL_332352
EPI_ISL_294119
EPI_ISL_315812
EPI_ISL_294121
EPI_ISL_315811
EPI_ISL_332410
EPI_ISL_290613
EPI_ISL_294256
EPI_ISL_294255
EPI_ISL_294253
EPI_ISL_285986
EPI_ISL_170149
EPI_ISL_127832
EPI_ISL_288786
EPI_ISL_303951
EPI_ISL_162145
EPI_ISL_285973
EPI_ISL_292921
EPI_ISL_332334
EPI_ISL_297807
EPI_ISL_294246
EPI_ISL_296168
EPI_ISL_297718
EPI_ISL_333378
EPI_ISL_292398
EPI_ISL_292393
EPI_ISL_297351
EPI_ISL_297349
EPI_ISL_332707
EPI_ISL_333384
EPI_ISL_336107
EPI_ISL_331647
EPI_ISL_330353
EPI_ISL_337929
EPI_ISL_333715
EPI_ISL_333731
EPI_ISL_333711
EPI_ISL_223655
EPI_ISL_291279
EPI_ISL_291280
EPI_ISL_239785
EPI_ISL_239775
EPI_ISL_282636
EPI_ISL_294244
EPI_ISL_291411
EPI_ISL_332816
EPI_ISL_332815
EPI_ISL_291409
EPI_ISL_291407
EPI_ISL_294239
EPI_ISL_294235
EPI_ISL_332799
EPI_ISL_331832
EPI_ISL_294233
EPI_ISL_292387
EPI_ISL_332545
EPI_ISL_332544
EPI_ISL_332812
EPI_ISL_297348
EPI_ISL_314925
EPI_ISL_292906
EPI_ISL_331213
EPI_ISL_297347
EPI_ISL_297346
EPI_ISL_297345
EPI_ISL_291417
EPI_ISL_297337
EPI_ISL_297336
EPI_ISL_297335
EPI_ISL_297333
EPI_ISL_168978
EPI_ISL_312267
EPI_ISL_168694
EPI_ISL_294230
EPI_ISL_294226
EPI_ISL_176512
EPI_ISL_293085
EPI_ISL_331865
EPI_ISL_291278
EPI_ISL_294224
EPI_ISL_332807
EPI_ISL_292905
EPI_ISL_294223
EPI_ISL_333471
EPI_ISL_332554
EPI_ISL_333333
EPI_ISL_294219
EPI_ISL_294218
EPI_ISL_292902
EPI_ISL_292897
EPI_ISL_292895
EPI_ISL_312041
EPI_ISL_288767
EPI_ISL_333349
EPI_ISL_297330
EPI_ISL_226075
EPI_ISL_332945
EPI_ISL_304556
EPI_ISL_292379
EPI_ISL_292377
EPI_ISL_294213
EPI_ISL_294258
EPI_ISL_297328
EPI_ISL_294212
EPI_ISL_294210
EPI_ISL_332535
EPI_ISL_297717
EPI_ISL_310233
